# Supplementary material for: Synthesis of Chitosan Nanoparticles via Microfluidic Approach: The Role of Temperature in Tailoring Aggregation for Enhanced Uniformity
Source: Micromachines (Basel). 2025 May 28;16(6):642. doi: 10.3390/mi16060642 (PMC12195486; doi:10.3390/mi16060642)
Supplement: Supplementary file 1 [file micromachines-16-00642-s001.zip]

Archive with 1 entries (1 files):
- micromachines-3650089-supplementary.pdf
